# Supplementary material for: Anti-Apoptotic c-FLIP Reduces the Anti-Tumour Activity of Chimeric Antigen Receptor T Cells
Source: Cancers (Basel). 2022 Oct 4;14(19):4854. doi: 10.3390/cancers14194854 (PMC9564159; doi:10.3390/cancers14194854)
Supplement: Supplementary file 1 [file cancers-14-04854-s001.zip]

Archive with 1 entries (1 files):
- cancers-1907268-supplementary.pdf
